# Supplementary material for: Bioactive Monoterpenes and Polyketides from the Ascidian-Derived Fungus Diaporthe sp. SYSU-MS4722
Source: Mar Drugs. 2022 Aug 29;20(9):553. doi: 10.3390/md20090553 (PMC9504586; doi:10.3390/md20090553)
Supplement: Supplementary file 1 [file marinedrugs-20-00553-s001.zip]

Archive with 1 entries (1 files):
- marinedrugs-1887664-supplementary.pdf
